# Supplementary material for: Molecular Mechanism Based on Histopathology, Antioxidant System and Transcriptomic Profiles in Heat Stress Response in the Gills of Japanese Flounder
Source: Int J Mol Sci. 2022 Mar 18;23(6):3286. doi: 10.3390/ijms23063286 (PMC8955770; doi:10.3390/ijms23063286)
Supplement: Supplementary file 1 [file ijms-23-03286-s001.zip]

Archive with 1 entries (1 files):
- ijms-1629416-supplementary.pdf
